# Supplementary material for: Indigenization, Personalization, and Intersections: A Qualitative Study to Identify Essential Components for Developing an Indigenous-Centered Dementia Care Model in Alberta
Source: Int J Environ Res Public Health. 2026 Jul 8;23(7):883. doi: 10.3390/ijerph23070883 (PMC13410778; doi:10.3390/ijerph23070883)
Supplement: Supplementary file 1 [file ijerph-23-00883-s001.zip]

Archive with 1 entries (1 files):
- ijerph-4332231-supplementary.pdf
